# Supplementary material for: The role of social motivation in sharing and fairness: insights from Williams syndrome
Source: J Neurodev Disord. 2024 Aug 31;16:50. doi: 10.1186/s11689-024-09568-3 (PMC11365235; doi:10.1186/s11689-024-09568-3)
Supplement: Supplementary file 1 — Supplementary Material 1 [file 11689_2024_9568_MOESM1_ESM.csv]

ID	Group	Trial_Num	Order	CA	IQ	MA	Condition	Distribution	Decision	P_authoritative	P_authoritarian	P_permissive
WS1	WS	2	D-A	14.3	62	7	Disadv	E	1	3.230	0.920	0.75
WS1	WS	4	D-A	14.3	62	7	Disadv	E	1	3.230	0.920	0.75
WS1	WS	5	D-A	14.3	62	7	Disadv	E	0	3.230	0.920	0.75
WS1	WS	8	D-A	14.3	62	7	Disadv	E	0	3.230	0.920	0.75
WS1	WS	10	D-A	14.3	62	7	Disadv	E	1	3.230	0.920	0.75
WS1	WS	12	D-A	14.3	62	7	Disadv	E	0	3.230	0.920	0.75
WS2	WS	2	D-A	10.1	60	6	Disadv	E	0	2.850	0.380	1.75
WS2	WS	4	D-A	10.1	60	6	Disadv	E	0	2.850	0.380	1.75
WS2	WS	5	D-A	10.1	60	6	Disadv	E	0	2.850	0.380	1.75
WS2	WS	8	D-A	10.1	60	6	Disadv	E	0	2.850	0.380	1.75
WS2	WS	10	D-A	10.1	60	6	Disadv	E	1	2.850	0.380	1.75
WS2	WS	12	D-A	10.1	60	6	Disadv	E	0	2.850	0.380	1.75
WS3	WS	1	D-A	29.11	36	4.9	Disadv	E	0	2.850	2.000	0.5
WS3	WS	2	D-A	29.11	36	4.9	Disadv	E	0	2.850	2.000	0.5
WS3	WS	4	D-A	29.11	36	4.9	Disadv	E	0	2.850	2.000	0.5
WS3	WS	8	D-A	29.11	36	4.9	Disadv	E	0	2.850	2.000	0.5
WS3	WS	9	D-A	29.11	36	4.9	Disadv	E	0	2.850	2.000	0.5
WS3	WS	12	D-A	29.11	36	4.9	Disadv	E	1	2.850	2.000	0.5
WS4	WS	3	D-A	20	50	7.4	Disadv	E	0	3.01	1.46	0.75
WS4	WS	5	D-A	20	50	7.4	Disadv	E	0	3.01	1.46	0.75
WS4	WS	6	D-A	20	50	7.4	Disadv	E	0	3.01	1.46	0.75
WS4	WS	9	D-A	20	50	7.4	Disadv	E	1	3.01	1.46	0.75
WS4	WS	10	D-A	20	50	7.4	Disadv	E	0	3.01	1.46	0.75
WS4	WS	11	D-A	20	50	7.4	Disadv	E	0	3.01	1.46	0.75
WS5	WS	3	D-A	41.9	54	7.6	Disadv	E	0	3.380	2.000	1.5
WS5	WS	5	D-A	41.9	54	7.6	Disadv	E	0	3.380	2.000	1.5
WS5	WS	6	D-A	41.9	54	7.6	Disadv	E	0	3.380	2.000	1.5
WS5	WS	9	D-A	41.9	54	7.6	Disadv	E	0	3.380	2.000	1.5
WS5	WS	10	D-A	41.9	54	7.6	Disadv	E	0	3.380	2.000	1.5
WS5	WS	11	D-A	41.9	54	7.6	Disadv	E	0	3.380	2.000	1.5
WS6	WS	1	D-A	22.1	62	7.1	Disadv	E	0	2.230	1.920	0.5
WS6	WS	3	D-A	22.1	62	7.1	Disadv	E	1	2.230	1.920	0.5
WS6	WS	4	D-A	22.1	62	7.1	Disadv	E	0	2.230	1.920	0.5
WS6	WS	8	D-A	22.1	62	7.1	Disadv	E	1	2.230	1.920	0.5
WS6	WS	9	D-A	22.1	62	7.1	Disadv	E	0	2.230	1.920	0.5
WS6	WS	10	D-A	22.1	62	7.1	Disadv	E	0	2.230	1.920	0.5
WS7	WS	1	D-A	16.1	42	5.11	Disadv	E	1	2.692	1.308	0.75
WS7	WS	4	D-A	16.1	42	5.11	Disadv	E	0	2.692	1.308	0.75
WS7	WS	6	D-A	16.1	42	5.11	Disadv	E	0	2.692	1.308	0.75
WS7	WS	8	D-A	16.1	42	5.11	Disadv	E	1	2.692	1.308	0.75
WS7	WS	9	D-A	16.1	42	5.11	Disadv	E	0	2.692	1.308	0.75
WS7	WS	12	D-A	16.1	42	5.11	Disadv	E	0	2.692	1.308	0.75
WS8	WS	1	A-D	19	68	8.7	Disadv	E	0	2.460	0.460	0.5
WS8	WS	3	A-D	19	68	8.7	Disadv	E	0	2.460	0.460	0.5
WS8	WS	4	A-D	19	68	8.7	Disadv	E	1	2.460	0.460	0.5
WS8	WS	8	A-D	19	68	8.7	Disadv	E	0	2.460	0.460	0.5
WS8	WS	9	A-D	19	68	8.7	Disadv	E	0	2.460	0.460	0.5
WS8	WS	10	A-D	19	68	8.7	Disadv	E	0	2.460	0.460	0.5
WS9	WS	1	A-D	34.1	40	5.11	Disadv	E	0	3.380	1.460	1
WS9	WS	4	A-D	34.1	40	5.11	Disadv	E	1	3.380	1.460	1
WS9	WS	6	A-D	34.1	40	5.11	Disadv	E	0	3.380	1.460	1
WS9	WS	8	A-D	34.1	40	5.11	Disadv	E	0	3.380	1.460	1
WS9	WS	9	A-D	34.1	40	5.11	Disadv	E	1	3.380	1.460	1
WS9	WS	12	A-D	34.1	40	5.11	Disadv	E	0	3.380	1.460	1
WS10	WS	3	A-D	8	56	4.5	Disadv	E	0	3.150	0.380	1
WS10	WS	5	A-D	8	56	4.5	Disadv	E	0	3.150	0.380	1
WS10	WS	6	A-D	8	56	4.5	Disadv	E	1	3.150	0.380	1
WS10	WS	9	A-D	8	56	4.5	Disadv	E	1	3.150	0.380	1
WS10	WS	10	A-D	8	56	4.5	Disadv	E	1	3.150	0.380	1
WS10	WS	11	A-D	8	56	4.5	Disadv	E	0	3.150	0.380	1
WS11	WS	1	A-D	18	44	6.7	Disadv	E	0	3.31	1.62	0.5
WS11	WS	3	A-D	18	44	6.7	Disadv	E	0	3.31	1.62	0.5
WS11	WS	4	A-D	18	44	6.7	Disadv	E	0	3.31	1.62	0.5
WS11	WS	8	A-D	18	44	6.7	Disadv	E	0	3.31	1.62	0.5
WS11	WS	9	A-D	18	44	6.7	Disadv	E	0	3.31	1.62	0.5
WS11	WS	10	A-D	18	44	6.7	Disadv	E	0	3.31	1.62	0.5
WS12	WS	2	A-D	37	36	5.1	Disadv	E	0	3.01	1.46	0.75
WS12	WS	4	A-D	37	36	5.1	Disadv	E	0	3.01	1.46	0.75
WS12	WS	5	A-D	37	36	5.1	Disadv	E	0	3.01	1.46	0.75
WS12	WS	8	A-D	37	36	5.1	Disadv	E	0	3.01	1.46	0.75
WS12	WS	10	A-D	37	36	5.1	Disadv	E	1	3.01	1.46	0.75
WS12	WS	12	A-D	37	36	5.1	Disadv	E	0	3.01	1.46	0.75
WS13	WS	1	A-D	29.11	36	5.7	Disadv	E	0	3.154	1.615	0.75
WS13	WS	3	A-D	29.11	36	5.7	Disadv	E	0	3.154	1.615	0.75
WS13	WS	4	A-D	29.11	36	5.7	Disadv	E	0	3.154	1.615	0.75
WS13	WS	8	A-D	29.11	36	5.7	Disadv	E	1	3.154	1.615	0.75
WS13	WS	9	A-D	29.11	36	5.7	Disadv	E	0	3.154	1.615	0.75
WS13	WS	10	A-D	29.11	36	5.7	Disadv	E	0	3.154	1.615	0.75
WS14	WS	2	A-D	25.2	36	5.2	Disadv	E	0	3.154	0.923	2.25
WS14	WS	4	A-D	25.2	36	5.2	Disadv	E	0	3.154	0.923	2.25
WS14	WS	5	A-D	25.2	36	5.2	Disadv	E	1	3.154	0.923	2.25
WS14	WS	8	A-D	25.2	36	5.2	Disadv	E	1	3.154	0.923	2.25
WS14	WS	10	A-D	25.2	36	5.2	Disadv	E	1	3.154	0.923	2.25
WS14	WS	12	A-D	25.2	36	5.2	Disadv	E	0	3.154	0.923	2.25
TD1	TD	1	D-A	5.9	102	5.7	Disadv	E	0	3.615	0.846	0.5
TD1	TD	2	D-A	5.9	102	5.7	Disadv	E	0	3.615	0.846	0.5
TD1	TD	4	D-A	5.9	102	5.7	Disadv	E	0	3.615	0.846	0.5
TD1	TD	8	D-A	5.9	102	5.7	Disadv	E	0	3.615	0.846	0.5
TD1	TD	9	D-A	5.9	102	5.7	Disadv	E	0	3.615	0.846	0.5
TD1	TD	12	D-A	5.9	102	5.7	Disadv	E	1	3.615	0.846	0.5
TD2	TD	1	D-A	5.7	89	4.9	Disadv	E	0	3.308	1.846	0.75
TD2	TD	2	D-A	5.7	89	4.9	Disadv	E	1	3.308	1.846	0.75
TD2	TD	4	D-A	5.7	89	4.9	Disadv	E	1	3.308	1.846	0.75
TD2	TD	8	D-A	5.7	89	4.9	Disadv	E	0	3.308	1.846	0.75
TD2	TD	9	D-A	5.7	89	4.9	Disadv	E	0	3.308	1.846	0.75
TD2	TD	12	D-A	5.7	89	4.9	Disadv	E	0	3.308	1.846	0.75
TD3	TD	1	D-A	6.11	97	6.7	Disadv	E	0	3.615	1.000	2
TD3	TD	4	D-A	6.11	97	6.7	Disadv	E	0	3.615	1.000	2
TD3	TD	6	D-A	6.11	97	6.7	Disadv	E	1	3.615	1.000	2
TD3	TD	8	D-A	6.11	97	6.7	Disadv	E	0	3.615	1.000	2
TD3	TD	9	D-A	6.11	97	6.7	Disadv	E	0	3.615	1.000	2
TD3	TD	12	D-A	6.11	97	6.7	Disadv	E	1	3.615	1.000	2
TD4	TD	3	D-A	5	111	5.7	Disadv	E	0	3.692	2.615	1.75
TD4	TD	5	D-A	5	111	5.7	Disadv	E	0	3.692	2.615	1.75
TD4	TD	6	D-A	5	111	5.7	Disadv	E	0	3.692	2.615	1.75
TD4	TD	9	D-A	5	111	5.7	Disadv	E	0	3.692	2.615	1.75
TD4	TD	10	D-A	5	111	5.7	Disadv	E	0	3.692	2.615	1.75
TD4	TD	11	D-A	5	111	5.7	Disadv	E	0	3.692	2.615	1.75
TD5	TD	1	D-A	5.4	97	5.9	Disadv	E	0	3.231	1.462	1.5
TD5	TD	3	D-A	5.4	97	5.9	Disadv	E	0	3.231	1.462	1.5
TD5	TD	4	D-A	5.4	97	5.9	Disadv	E	1	3.231	1.462	1.5
TD5	TD	8	D-A	5.4	97	5.9	Disadv	E	1	3.231	1.462	1.5
TD5	TD	9	D-A	5.4	97	5.9	Disadv	E	0	3.231	1.462	1.5
TD5	TD	10	D-A	5.4	97	5.9	Disadv	E	1	3.231	1.462	1.5
TD6	TD	1	A-D	6.11	97	6.8	Disadv	E	0	2.385	1.462	1.25
TD6	TD	2	A-D	6.11	97	6.8	Disadv	E	1	2.385	1.462	1.25
TD6	TD	4	A-D	6.11	97	6.8	Disadv	E	0	2.385	1.462	1.25
TD6	TD	8	A-D	6.11	97	6.8	Disadv	E	0	2.385	1.462	1.25
TD6	TD	9	A-D	6.11	97	6.8	Disadv	E	0	2.385	1.462	1.25
TD6	TD	12	A-D	6.11	97	6.8	Disadv	E	0	2.385	1.462	1.25
TD7	TD	2	A-D	5.7	93	4.11	Disadv	E	0	3.385	1.077	1.25
TD7	TD	4	A-D	5.7	93	4.11	Disadv	E	0	3.385	1.077	1.25
TD7	TD	5	A-D	5.7	93	4.11	Disadv	E	0	3.385	1.077	1.25
TD7	TD	8	A-D	5.7	93	4.11	Disadv	E	0	3.385	1.077	1.25
TD7	TD	10	A-D	5.7	93	4.11	Disadv	E	0	3.385	1.077	1.25
TD7	TD	12	A-D	5.7	93	4.11	Disadv	E	0	3.385	1.077	1.25
TD8	TD	1	A-D	6.9	105	6.7	Disadv	E	0	3.385	1.077	1.25
TD8	TD	3	A-D	6.9	105	6.7	Disadv	E	1	3.385	1.077	1.25
TD8	TD	4	A-D	6.9	105	6.7	Disadv	E	1	3.385	1.077	1.25
TD8	TD	8	A-D	6.9	105	6.7	Disadv	E	1	3.385	1.077	1.25
TD8	TD	9	A-D	6.9	105	6.7	Disadv	E	0	3.385	1.077	1.25
TD8	TD	10	A-D	6.9	105	6.7	Disadv	E	1	3.385	1.077	1.25
TD9	TD	3	A-D	7.4	93	6.5	Disadv	E	0	2.462	1.077	1.5
TD9	TD	5	A-D	7.4	93	6.5	Disadv	E	0	2.462	1.077	1.5
TD9	TD	6	A-D	7.4	93	6.5	Disadv	E	1	2.462	1.077	1.5
TD9	TD	9	A-D	7.4	93	6.5	Disadv	E	1	2.462	1.077	1.5
TD9	TD	10	A-D	7.4	93	6.5	Disadv	E	0	2.462	1.077	1.5
TD9	TD	11	A-D	7.4	93	6.5	Disadv	E	1	2.462	1.077	1.5
TD10	TD	1	A-D	6.9	121	7.9	Disadv	E	0	2.538	1.615	0.75
TD10	TD	4	A-D	6.9	121	7.9	Disadv	E	0	2.538	1.615	0.75
TD10	TD	6	A-D	6.9	121	7.9	Disadv	E	0	2.538	1.615	0.75
TD10	TD	8	A-D	6.9	121	7.9	Disadv	E	0	2.538	1.615	0.75
TD10	TD	9	A-D	6.9	121	7.9	Disadv	E	0	2.538	1.615	0.75
TD10	TD	12	A-D	6.9	121	7.9	Disadv	E	0	2.538	1.615	0.75
TD11	TD	1	A-D	6	98	6.1	Disadv	E	0	3.385	1.385	1
TD11	TD	4	A-D	6	98	6.1	Disadv	E	0	3.385	1.385	1
TD11	TD	6	A-D	6	98	6.1	Disadv	E	0	3.385	1.385	1
TD11	TD	8	A-D	6	98	6.1	Disadv	E	0	3.385	1.385	1
TD11	TD	9	A-D	6	98	6.1	Disadv	E	0	3.385	1.385	1
TD11	TD	12	A-D	6	98	6.1	Disadv	E	0	3.385	1.385	1
TD12	TD	1	A-D	6.9	107	6.7	Disadv	E	0	3.615	0.538	1
TD12	TD	2	A-D	6.9	107	6.7	Disadv	E	1	3.615	0.538	1
TD12	TD	4	A-D	6.9	107	6.7	Disadv	E	1	3.615	0.538	1
TD12	TD	8	A-D	6.9	107	6.7	Disadv	E	0	3.615	0.538	1
TD12	TD	9	A-D	6.9	107	6.7	Disadv	E	1	3.615	0.538	1
TD12	TD	12	A-D	6.9	107	6.7	Disadv	E	1	3.615	0.538	1
TD13	TD	1	A-D	5.8	97	5.2	Disadv	E	0	3.538	1.154	1.25
TD13	TD	3	A-D	5.8	97	5.2	Disadv	E	0	3.538	1.154	1.25
TD13	TD	4	A-D	5.8	97	5.2	Disadv	E	1	3.538	1.154	1.25
TD13	TD	8	A-D	5.8	97	5.2	Disadv	E	0	3.538	1.154	1.25
TD13	TD	9	A-D	5.8	97	5.2	Disadv	E	0	3.538	1.154	1.25
TD13	TD	10	A-D	5.8	97	5.2	Disadv	E	1	3.538	1.154	1.25
TD14	TD	1	A-D	4.7	121	5.3	Disadv	E	0	3.077	1.308	0.5
TD14	TD	3	A-D	4.7	121	5.3	Disadv	E	0	3.077	1.308	0.5
TD14	TD	4	A-D	4.7	121	5.3	Disadv	E	1	3.077	1.308	0.5
TD14	TD	8	A-D	4.7	121	5.3	Disadv	E	0	3.077	1.308	0.5
TD14	TD	9	A-D	4.7	121	5.3	Disadv	E	0	3.077	1.308	0.5
TD14	TD	10	A-D	4.7	121	5.3	Disadv	E	0	3.077	1.308	0.5
TD15	TD	2	A-D	6.11	107	7	Disadv	E	0	3.538	1.385	1
TD15	TD	4	A-D	6.11	107	7	Disadv	E	0	3.538	1.385	1
TD15	TD	5	A-D	6.11	107	7	Disadv	E	1	3.538	1.385	1
TD15	TD	8	A-D	6.11	107	7	Disadv	E	0	3.538	1.385	1
TD15	TD	10	A-D	6.11	107	7	Disadv	E	0	3.538	1.385	1
TD15	TD	12	A-D	6.11	107	7	Disadv	E	0	3.538	1.385	1
TD16	TD	2	A-D	4.7	121	5.4	Disadv	E	0	3.538	1.231	0.5
TD16	TD	4	A-D	4.7	121	5.4	Disadv	E	0	3.538	1.231	0.5
TD16	TD	5	A-D	4.7	121	5.4	Disadv	E	1	3.538	1.231	0.5
TD16	TD	8	A-D	4.7	121	5.4	Disadv	E	0	3.538	1.231	0.5
TD16	TD	10	A-D	4.7	121	5.4	Disadv	E	1	3.538	1.231	0.5
TD16	TD	12	A-D	4.7	121	5.4	Disadv	E	0	3.538	1.231	0.5
TD17	TD	1	A-D	6.2	100	6	Disadv	E	0	3.769	2.462	0.75
TD17	TD	2	A-D	6.2	100	6	Disadv	E	1	3.769	2.462	0.75
TD17	TD	4	A-D	6.2	100	6	Disadv	E	0	3.769	2.462	0.75
TD17	TD	8	A-D	6.2	100	6	Disadv	E	1	3.769	2.462	0.75
TD17	TD	9	A-D	6.2	100	6	Disadv	E	0	3.769	2.462	0.75
TD17	TD	12	A-D	6.2	100	6	Disadv	E	0	3.769	2.462	0.75
WS1	WS	1	D-A	14.3	62	7	Adv	E	0	3.230	0.920	0.75
WS1	WS	3	D-A	14.3	62	7	Adv	E	1	3.230	0.920	0.75
WS1	WS	5	D-A	14.3	62	7	Adv	E	0	3.230	0.920	0.75
WS1	WS	7	D-A	14.3	62	7	Adv	E	1	3.230	0.920	0.75
WS1	WS	9	D-A	14.3	62	7	Adv	E	0	3.230	0.920	0.75
WS1	WS	12	D-A	14.3	62	7	Adv	E	0	3.230	0.920	0.75
WS2	WS	1	D-A	10.1	60	6	Adv	E	0	2.850	0.380	1.75
WS2	WS	2	D-A	10.1	60	6	Adv	E	0	2.850	0.380	1.75
WS2	WS	3	D-A	10.1	60	6	Adv	E	0	2.850	0.380	1.75
WS2	WS	7	D-A	10.1	60	6	Adv	E	0	2.850	0.380	1.75
WS2	WS	8	D-A	10.1	60	6	Adv	E	0	2.850	0.380	1.75
WS2	WS	10	D-A	10.1	60	6	Adv	E	0	2.850	0.380	1.75
WS3	WS	1	D-A	29.11	36	4.9	Adv	E	0	2.850	2.000	0.5
WS3	WS	4	D-A	29.11	36	4.9	Adv	E	1	2.850	2.000	0.5
WS3	WS	6	D-A	29.11	36	4.9	Adv	E	1	2.850	2.000	0.5
WS3	WS	7	D-A	29.11	36	4.9	Adv	E	1	2.850	2.000	0.5
WS3	WS	10	D-A	29.11	36	4.9	Adv	E	1	2.850	2.000	0.5
WS3	WS	12	D-A	29.11	36	4.9	Adv	E	1	2.850	2.000	0.5
WS4	WS	1	D-A	20	50	7.4	Adv	E	0	3.01	1.46	0.75
WS4	WS	3	D-A	20	50	7.4	Adv	E	1	3.01	1.46	0.75
WS4	WS	5	D-A	20	50	7.4	Adv	E	1	3.01	1.46	0.75
WS4	WS	7	D-A	20	50	7.4	Adv	E	1	3.01	1.46	0.75
WS4	WS	9	D-A	20	50	7.4	Adv	E	1	3.01	1.46	0.75
WS4	WS	12	D-A	20	50	7.4	Adv	E	0	3.01	1.46	0.75
WS5	WS	3	D-A	41.9	54	7.6	Adv	E	0	3.380	2.000	1.5
WS5	WS	4	D-A	41.9	54	7.6	Adv	E	0	3.380	2.000	1.5
WS5	WS	5	D-A	41.9	54	7.6	Adv	E	0	3.380	2.000	1.5
WS5	WS	8	D-A	41.9	54	7.6	Adv	E	0	3.380	2.000	1.5
WS5	WS	10	D-A	41.9	54	7.6	Adv	E	1	3.380	2.000	1.5
WS5	WS	11	D-A	41.9	54	7.6	Adv	E	0	3.380	2.000	1.5
WS6	WS	2	D-A	22.1	62	7.1	Adv	E	0	2.230	1.920	0.5
WS6	WS	3	D-A	22.1	62	7.1	Adv	E	0	2.230	1.920	0.5
WS6	WS	6	D-A	22.1	62	7.1	Adv	E	0	2.230	1.920	0.5
WS6	WS	10	D-A	22.1	62	7.1	Adv	E	1	2.230	1.920	0.5
WS6	WS	11	D-A	22.1	62	7.1	Adv	E	1	2.230	1.920	0.5
WS6	WS	12	D-A	22.1	62	7.1	Adv	E	1	2.230	1.920	0.5
WS7	WS	1	D-A	16.1	42	5.11	Adv	E	0	2.692	1.308	0.75
WS7	WS	3	D-A	16.1	42	5.11	Adv	E	0	2.692	1.308	0.75
WS7	WS	5	D-A	16.1	42	5.11	Adv	E	0	2.692	1.308	0.75
WS7	WS	7	D-A	16.1	42	5.11	Adv	E	1	2.692	1.308	0.75
WS7	WS	9	D-A	16.1	42	5.11	Adv	E	0	2.692	1.308	0.75
WS7	WS	12	D-A	16.1	42	5.11	Adv	E	0	2.692	1.308	0.75
WS8	WS	3	A-D	19	68	8.7	Adv	E	0	2.460	0.460	0.5
WS8	WS	4	A-D	19	68	8.7	Adv	E	0	2.460	0.460	0.5
WS8	WS	5	A-D	19	68	8.7	Adv	E	0	2.460	0.460	0.5
WS8	WS	8	A-D	19	68	8.7	Adv	E	0	2.460	0.460	0.5
WS8	WS	10	A-D	19	68	8.7	Adv	E	0	2.460	0.460	0.5
WS8	WS	11	A-D	19	68	8.7	Adv	E	0	2.460	0.460	0.5
WS9	WS	1	A-D	34.1	40	5.11	Adv	E	0	3.380	1.460	1
WS9	WS	2	A-D	34.1	40	5.11	Adv	E	1	3.380	1.460	1
WS9	WS	3	A-D	34.1	40	5.11	Adv	E	0	3.380	1.460	1
WS9	WS	7	A-D	34.1	40	5.11	Adv	E	0	3.380	1.460	1
WS9	WS	8	A-D	34.1	40	5.11	Adv	E	0	3.380	1.460	1
WS9	WS	10	A-D	34.1	40	5.11	Adv	E	0	3.380	1.460	1
WS10	WS	1	A-D	8	56	4.5	Adv	E	0	3.150	0.380	1
WS10	WS	4	A-D	8	56	4.5	Adv	E	1	3.150	0.380	1
WS10	WS	6	A-D	8	56	4.5	Adv	E	1	3.150	0.380	1
WS10	WS	7	A-D	8	56	4.5	Adv	E	0	3.150	0.380	1
WS10	WS	10	A-D	8	56	4.5	Adv	E	1	3.150	0.380	1
WS10	WS	12	A-D	8	56	4.5	Adv	E	1	3.150	0.380	1
WS11	WS	1	A-D	18	44	6.7	Adv	E	0	3.31	1.62	0.5
WS11	WS	3	A-D	18	44	6.7	Adv	E	1	3.31	1.62	0.5
WS11	WS	5	A-D	18	44	6.7	Adv	E	0	3.31	1.62	0.5
WS11	WS	7	A-D	18	44	6.7	Adv	E	0	3.31	1.62	0.5
WS11	WS	9	A-D	18	44	6.7	Adv	E	0	3.31	1.62	0.5
WS11	WS	12	A-D	18	44	6.7	Adv	E	0	3.31	1.62	0.5
WS12	WS	2	A-D	37	36	5.1	Adv	E	1	3.01	1.46	0.75
WS12	WS	3	A-D	37	36	5.1	Adv	E	1	3.01	1.46	0.75
WS12	WS	6	A-D	37	36	5.1	Adv	E	1	3.01	1.46	0.75
WS12	WS	10	A-D	37	36	5.1	Adv	E	1	3.01	1.46	0.75
WS12	WS	11	A-D	37	36	5.1	Adv	E	0	3.01	1.46	0.75
WS12	WS	12	A-D	37	36	5.1	Adv	E	1	3.01	1.46	0.75
WS13	WS	1	A-D	29.11	36	5.7	Adv	E	1	3.154	1.615	0.75
WS13	WS	4	A-D	29.11	36	5.7	Adv	E	1	3.154	1.615	0.75
WS13	WS	6	A-D	29.11	36	5.7	Adv	E	0	3.154	1.615	0.75
WS13	WS	7	A-D	29.11	36	5.7	Adv	E	1	3.154	1.615	0.75
WS13	WS	10	A-D	29.11	36	5.7	Adv	E	0	3.154	1.615	0.75
WS13	WS	12	A-D	29.11	36	5.7	Adv	E	0	3.154	1.615	0.75
WS14	WS	1	A-D	25.2	36	5.2	Adv	E	0	3.154	0.923	2.25
WS14	WS	2	A-D	25.2	36	5.2	Adv	E	1	3.154	0.923	2.25
WS14	WS	3	A-D	25.2	36	5.2	Adv	E	0	3.154	0.923	2.25
WS14	WS	7	A-D	25.2	36	5.2	Adv	E	1	3.154	0.923	2.25
WS14	WS	8	A-D	25.2	36	5.2	Adv	E	0	3.154	0.923	2.25
WS14	WS	10	A-D	25.2	36	5.2	Adv	E	0	3.154	0.923	2.25
TD1	TD	1	D-A	5.9	102	5.7	Adv	E	0	3.615	0.846	0.5
TD1	TD	3	D-A	5.9	102	5.7	Adv	E	0	3.615	0.846	0.5
TD1	TD	5	D-A	5.9	102	5.7	Adv	E	0	3.615	0.846	0.5
TD1	TD	7	D-A	5.9	102	5.7	Adv	E	0	3.615	0.846	0.5
TD1	TD	9	D-A	5.9	102	5.7	Adv	E	0	3.615	0.846	0.5
TD1	TD	12	D-A	5.9	102	5.7	Adv	E	1	3.615	0.846	0.5
TD2	TD	1	D-A	5.7	89	4.9	Adv	E	0	3.308	1.846	0.75
TD2	TD	3	D-A	5.7	89	4.9	Adv	E	1	3.308	1.846	0.75
TD2	TD	5	D-A	5.7	89	4.9	Adv	E	0	3.308	1.846	0.75
TD2	TD	7	D-A	5.7	89	4.9	Adv	E	1	3.308	1.846	0.75
TD2	TD	9	D-A	5.7	89	4.9	Adv	E	1	3.308	1.846	0.75
TD2	TD	12	D-A	5.7	89	4.9	Adv	E	1	3.308	1.846	0.75
TD3	TD	3	D-A	6.11	97	6.7	Adv	E	1	3.615	1.000	2
TD3	TD	4	D-A	6.11	97	6.7	Adv	E	0	3.615	1.000	2
TD3	TD	5	D-A	6.11	97	6.7	Adv	E	1	3.615	1.000	2
TD3	TD	8	D-A	6.11	97	6.7	Adv	E	0	3.615	1.000	2
TD3	TD	10	D-A	6.11	97	6.7	Adv	E	1	3.615	1.000	2
TD3	TD	11	D-A	6.11	97	6.7	Adv	E	0	3.615	1.000	2
TD4	TD	1	D-A	5	111	5.7	Adv	E	0	3.692	2.615	1.75
TD4	TD	4	D-A	5	111	5.7	Adv	E	0	3.692	2.615	1.75
TD4	TD	6	D-A	5	111	5.7	Adv	E	0	3.692	2.615	1.75
TD4	TD	7	D-A	5	111	5.7	Adv	E	0	3.692	2.615	1.75
TD4	TD	10	D-A	5	111	5.7	Adv	E	0	3.692	2.615	1.75
TD4	TD	12	D-A	5	111	5.7	Adv	E	0	3.692	2.615	1.75
TD5	TD	1	D-A	5.4	97	5.9	Adv	E	1	3.231	1.462	1.5
TD5	TD	2	D-A	5.4	97	5.9	Adv	E	0	3.231	1.462	1.5
TD5	TD	3	D-A	5.4	97	5.9	Adv	E	0	3.231	1.462	1.5
TD5	TD	7	D-A	5.4	97	5.9	Adv	E	1	3.231	1.462	1.5
TD5	TD	8	D-A	5.4	97	5.9	Adv	E	0	3.231	1.462	1.5
TD5	TD	10	D-A	5.4	97	5.9	Adv	E	1	3.231	1.462	1.5
TD6	TD	1	A-D	6.11	97	6.8	Adv	E	0	2.385	1.462	1.25
TD6	TD	2	A-D	6.11	97	6.8	Adv	E	0	2.385	1.462	1.25
TD6	TD	3	A-D	6.11	97	6.8	Adv	E	0	2.385	1.462	1.25
TD6	TD	7	A-D	6.11	97	6.8	Adv	E	1	2.385	1.462	1.25
TD6	TD	8	A-D	6.11	97	6.8	Adv	E	0	2.385	1.462	1.25
TD6	TD	10	A-D	6.11	97	6.8	Adv	E	0	2.385	1.462	1.25
TD7	TD	1	A-D	5.7	93	4.11	Adv	E	0	3.385	1.077	1.25
TD7	TD	2	A-D	5.7	93	4.11	Adv	E	1	3.385	1.077	1.25
TD7	TD	3	A-D	5.7	93	4.11	Adv	E	0	3.385	1.077	1.25
TD7	TD	7	A-D	5.7	93	4.11	Adv	E	0	3.385	1.077	1.25
TD7	TD	8	A-D	5.7	93	4.11	Adv	E	0	3.385	1.077	1.25
TD7	TD	10	A-D	5.7	93	4.11	Adv	E	0	3.385	1.077	1.25
TD8	TD	1	A-D	6.9	105	6.7	Adv	E	0	3.385	1.077	1.25
TD8	TD	4	A-D	6.9	105	6.7	Adv	E	0	3.385	1.077	1.25
TD8	TD	6	A-D	6.9	105	6.7	Adv	E	0	3.385	1.077	1.25
TD8	TD	7	A-D	6.9	105	6.7	Adv	E	0	3.385	1.077	1.25
TD8	TD	10	A-D	6.9	105	6.7	Adv	E	0	3.385	1.077	1.25
TD8	TD	12	A-D	6.9	105	6.7	Adv	E	1	3.385	1.077	1.25
TD9	TD	1	A-D	7.4	93	6.5	Adv	E	0	2.462	1.077	1.5
TD9	TD	4	A-D	7.4	93	6.5	Adv	E	1	2.462	1.077	1.5
TD9	TD	6	A-D	7.4	93	6.5	Adv	E	1	2.462	1.077	1.5
TD9	TD	7	A-D	7.4	93	6.5	Adv	E	0	2.462	1.077	1.5
TD9	TD	10	A-D	7.4	93	6.5	Adv	E	0	2.462	1.077	1.5
TD9	TD	12	A-D	7.4	93	6.5	Adv	E	0	2.462	1.077	1.5
TD10	TD	3	A-D	6.9	121	7.9	Adv	E	0	2.538	1.615	0.75
TD10	TD	4	A-D	6.9	121	7.9	Adv	E	0	2.538	1.615	0.75
TD10	TD	5	A-D	6.9	121	7.9	Adv	E	1	2.538	1.615	0.75
TD10	TD	8	A-D	6.9	121	7.9	Adv	E	1	2.538	1.615	0.75
TD10	TD	10	A-D	6.9	121	7.9	Adv	E	1	2.538	1.615	0.75
TD10	TD	11	A-D	6.9	121	7.9	Adv	E	0	2.538	1.615	0.75
TD11	TD	3	A-D	6	98	6.1	Adv	E	1	3.385	1.385	1
TD11	TD	4	A-D	6	98	6.1	Adv	E	0	3.385	1.385	1
TD11	TD	5	A-D	6	98	6.1	Adv	E	0	3.385	1.385	1
TD11	TD	8	A-D	6	98	6.1	Adv	E	0	3.385	1.385	1
TD11	TD	10	A-D	6	98	6.1	Adv	E	0	3.385	1.385	1
TD11	TD	11	A-D	6	98	6.1	Adv	E	0	3.385	1.385	1
TD12	TD	1	A-D	6.9	107	6.7	Adv	E	1	3.615	0.538	1
TD12	TD	3	A-D	6.9	107	6.7	Adv	E	1	3.615	0.538	1
TD12	TD	5	A-D	6.9	107	6.7	Adv	E	1	3.615	0.538	1
TD12	TD	7	A-D	6.9	107	6.7	Adv	E	0	3.615	0.538	1
TD12	TD	9	A-D	6.9	107	6.7	Adv	E	0	3.615	0.538	1
TD12	TD	12	A-D	6.9	107	6.7	Adv	E	1	3.615	0.538	1
TD13	TD	1	A-D	5.8	97	5.2	Adv	E	1	3.538	1.154	1.25
TD13	TD	3	A-D	5.8	97	5.2	Adv	E	1	3.538	1.154	1.25
TD13	TD	5	A-D	5.8	97	5.2	Adv	E	1	3.538	1.154	1.25
TD13	TD	7	A-D	5.8	97	5.2	Adv	E	0	3.538	1.154	1.25
TD13	TD	9	A-D	5.8	97	5.2	Adv	E	1	3.538	1.154	1.25
TD13	TD	12	A-D	5.8	97	5.2	Adv	E	0	3.538	1.154	1.25
TD14	TD	1	A-D	4.7	121	5.3	Adv	E	0	3.077	1.308	0.5
TD14	TD	3	A-D	4.7	121	5.3	Adv	E	0	3.077	1.308	0.5
TD14	TD	5	A-D	4.7	121	5.3	Adv	E	0	3.077	1.308	0.5
TD14	TD	7	A-D	4.7	121	5.3	Adv	E	1	3.077	1.308	0.5
TD14	TD	9	A-D	4.7	121	5.3	Adv	E	1	3.077	1.308	0.5
TD14	TD	12	A-D	4.7	121	5.3	Adv	E	0	3.077	1.308	0.5
TD15	TD	2	A-D	6.11	107	7	Adv	E	0	3.538	1.385	1
TD15	TD	3	A-D	6.11	107	7	Adv	E	1	3.538	1.385	1
TD15	TD	6	A-D	6.11	107	7	Adv	E	1	3.538	1.385	1
TD15	TD	10	A-D	6.11	107	7	Adv	E	0	3.538	1.385	1
TD15	TD	11	A-D	6.11	107	7	Adv	E	0	3.538	1.385	1
TD15	TD	12	A-D	6.11	107	7	Adv	E	1	3.538	1.385	1
TD16	TD	2	A-D	4.7	121	5.4	Adv	E	1	3.538	1.231	0.5
TD16	TD	3	A-D	4.7	121	5.4	Adv	E	0	3.538	1.231	0.5
TD16	TD	6	A-D	4.7	121	5.4	Adv	E	0	3.538	1.231	0.5
TD16	TD	10	A-D	4.7	121	5.4	Adv	E	0	3.538	1.231	0.5
TD16	TD	11	A-D	4.7	121	5.4	Adv	E	0	3.538	1.231	0.5
TD16	TD	12	A-D	4.7	121	5.4	Adv	E	0	3.538	1.231	0.5
TD17	TD	2	A-D	6.2	100	6	Adv	E	1	3.769	2.462	0.75
TD17	TD	3	A-D	6.2	100	6	Adv	E	0	3.769	2.462	0.75
TD17	TD	6	A-D	6.2	100	6	Adv	E	1	3.769	2.462	0.75
TD17	TD	10	A-D	6.2	100	6	Adv	E	1	3.769	2.462	0.75
TD17	TD	11	A-D	6.2	100	6	Adv	E	0	3.769	2.462	0.75
TD17	TD	12	A-D	6.2	100	6	Adv	E	1	3.769	2.462	0.75
WS1	WS	1	D-A	14.3	62	7	Disadv	U	0	3.230	0.920	0.75
WS1	WS	3	D-A	14.3	62	7	Disadv	U	0	3.230	0.920	0.75
WS1	WS	6	D-A	14.3	62	7	Disadv	U	0	3.230	0.920	0.75
WS1	WS	7	D-A	14.3	62	7	Disadv	U	1	3.230	0.920	0.75
WS1	WS	9	D-A	14.3	62	7	Disadv	U	0	3.230	0.920	0.75
WS1	WS	11	D-A	14.3	62	7	Disadv	U	0	3.230	0.920	0.75
WS2	WS	1	D-A	10.1	60	6	Disadv	U	0	2.850	0.380	1.75
WS2	WS	3	D-A	10.1	60	6	Disadv	U	0	2.850	0.380	1.75
WS2	WS	6	D-A	10.1	60	6	Disadv	U	0	2.850	0.380	1.75
WS2	WS	7	D-A	10.1	60	6	Disadv	U	0	2.850	0.380	1.75
WS2	WS	9	D-A	10.1	60	6	Disadv	U	0	2.850	0.380	1.75
WS2	WS	11	D-A	10.1	60	6	Disadv	U	0	2.850	0.380	1.75
WS3	WS	3	D-A	29.11	36	4.9	Disadv	U	1	2.850	2.000	0.5
WS3	WS	5	D-A	29.11	36	4.9	Disadv	U	1	2.850	2.000	0.5
WS3	WS	6	D-A	29.11	36	4.9	Disadv	U	0	2.850	2.000	0.5
WS3	WS	7	D-A	29.11	36	4.9	Disadv	U	0	2.850	2.000	0.5
WS3	WS	10	D-A	29.11	36	4.9	Disadv	U	1	2.850	2.000	0.5
WS3	WS	11	D-A	29.11	36	4.9	Disadv	U	0	2.850	2.000	0.5
WS4	WS	1	D-A	20	50	7.4	Disadv	U	0	3.01	1.46	0.75
WS4	WS	2	D-A	20	50	7.4	Disadv	U	1	3.01	1.46	0.75
WS4	WS	4	D-A	20	50	7.4	Disadv	U	1	3.01	1.46	0.75
WS4	WS	7	D-A	20	50	7.4	Disadv	U	1	3.01	1.46	0.75
WS4	WS	8	D-A	20	50	7.4	Disadv	U	0	3.01	1.46	0.75
WS4	WS	12	D-A	20	50	7.4	Disadv	U	1	3.01	1.46	0.75
WS5	WS	1	D-A	41.9	54	7.6	Disadv	U	0	3.380	2.000	1.5
WS5	WS	2	D-A	41.9	54	7.6	Disadv	U	0	3.380	2.000	1.5
WS5	WS	4	D-A	41.9	54	7.6	Disadv	U	1	3.380	2.000	1.5
WS5	WS	7	D-A	41.9	54	7.6	Disadv	U	0	3.380	2.000	1.5
WS5	WS	8	D-A	41.9	54	7.6	Disadv	U	1	3.380	2.000	1.5
WS5	WS	12	D-A	41.9	54	7.6	Disadv	U	0	3.380	2.000	1.5
WS6	WS	2	D-A	22.1	62	7.1	Disadv	U	0	2.230	1.920	0.5
WS6	WS	5	D-A	22.1	62	7.1	Disadv	U	0	2.230	1.920	0.5
WS6	WS	6	D-A	22.1	62	7.1	Disadv	U	1	2.230	1.920	0.5
WS6	WS	7	D-A	22.1	62	7.1	Disadv	U	0	2.230	1.920	0.5
WS6	WS	11	D-A	22.1	62	7.1	Disadv	U	0	2.230	1.920	0.5
WS6	WS	12	D-A	22.1	62	7.1	Disadv	U	0	2.230	1.920	0.5
WS7	WS	2	D-A	16.1	42	5.11	Disadv	U	0	2.692	1.308	0.75
WS7	WS	3	D-A	16.1	42	5.11	Disadv	U	1	2.692	1.308	0.75
WS7	WS	5	D-A	16.1	42	5.11	Disadv	U	1	2.692	1.308	0.75
WS7	WS	7	D-A	16.1	42	5.11	Disadv	U	0	2.692	1.308	0.75
WS7	WS	10	D-A	16.1	42	5.11	Disadv	U	0	2.692	1.308	0.75
WS7	WS	11	D-A	16.1	42	5.11	Disadv	U	0	2.692	1.308	0.75
WS8	WS	2	A-D	19	68	8.7	Disadv	U	0	2.460	0.460	0.5
WS8	WS	5	A-D	19	68	8.7	Disadv	U	0	2.460	0.460	0.5
WS8	WS	6	A-D	19	68	8.7	Disadv	U	1	2.460	0.460	0.5
WS8	WS	7	A-D	19	68	8.7	Disadv	U	0	2.460	0.460	0.5
WS8	WS	11	A-D	19	68	8.7	Disadv	U	1	2.460	0.460	0.5
WS8	WS	12	A-D	19	68	8.7	Disadv	U	0	2.460	0.460	0.5
WS9	WS	2	A-D	34.1	40	5.11	Disadv	U	1	3.380	1.460	1
WS9	WS	3	A-D	34.1	40	5.11	Disadv	U	0	3.380	1.460	1
WS9	WS	5	A-D	34.1	40	5.11	Disadv	U	0	3.380	1.460	1
WS9	WS	7	A-D	34.1	40	5.11	Disadv	U	0	3.380	1.460	1
WS9	WS	10	A-D	34.1	40	5.11	Disadv	U	0	3.380	1.460	1
WS9	WS	11	A-D	34.1	40	5.11	Disadv	U	0	3.380	1.460	1
WS10	WS	1	A-D	8	56	4.5	Disadv	U	0	3.150	0.380	1
WS10	WS	2	A-D	8	56	4.5	Disadv	U	1	3.150	0.380	1
WS10	WS	4	A-D	8	56	4.5	Disadv	U	1	3.150	0.380	1
WS10	WS	7	A-D	8	56	4.5	Disadv	U	1	3.150	0.380	1
WS10	WS	8	A-D	8	56	4.5	Disadv	U	1	3.150	0.380	1
WS10	WS	12	A-D	8	56	4.5	Disadv	U	1	3.150	0.380	1
WS11	WS	2	A-D	18	44	6.7	Disadv	U	1	3.31	1.62	0.5
WS11	WS	5	A-D	18	44	6.7	Disadv	U	0	3.31	1.62	0.5
WS11	WS	6	A-D	18	44	6.7	Disadv	U	0	3.31	1.62	0.5
WS11	WS	7	A-D	18	44	6.7	Disadv	U	0	3.31	1.62	0.5
WS11	WS	11	A-D	18	44	6.7	Disadv	U	0	3.31	1.62	0.5
WS11	WS	12	A-D	18	44	6.7	Disadv	U	0	3.31	1.62	0.5
WS12	WS	1	A-D	37	36	5.1	Disadv	U	1	3.01	1.46	0.75
WS12	WS	3	A-D	37	36	5.1	Disadv	U	1	3.01	1.46	0.75
WS12	WS	6	A-D	37	36	5.1	Disadv	U	0	3.01	1.46	0.75
WS12	WS	7	A-D	37	36	5.1	Disadv	U	0	3.01	1.46	0.75
WS12	WS	9	A-D	37	36	5.1	Disadv	U	0	3.01	1.46	0.75
WS12	WS	11	A-D	37	36	5.1	Disadv	U	0	3.01	1.46	0.75
WS13	WS	2	A-D	29.11	36	5.7	Disadv	U	1	3.154	1.615	0.75
WS13	WS	5	A-D	29.11	36	5.7	Disadv	U	1	3.154	1.615	0.75
WS13	WS	6	A-D	29.11	36	5.7	Disadv	U	0	3.154	1.615	0.75
WS13	WS	7	A-D	29.11	36	5.7	Disadv	U	0	3.154	1.615	0.75
WS13	WS	11	A-D	29.11	36	5.7	Disadv	U	1	3.154	1.615	0.75
WS13	WS	12	A-D	29.11	36	5.7	Disadv	U	0	3.154	1.615	0.75
WS14	WS	1	A-D	25.2	36	5.2	Disadv	U	1	3.154	0.923	2.25
WS14	WS	3	A-D	25.2	36	5.2	Disadv	U	1	3.154	0.923	2.25
WS14	WS	6	A-D	25.2	36	5.2	Disadv	U	0	3.154	0.923	2.25
WS14	WS	7	A-D	25.2	36	5.2	Disadv	U	0	3.154	0.923	2.25
WS14	WS	9	A-D	25.2	36	5.2	Disadv	U	0	3.154	0.923	2.25
WS14	WS	11	A-D	25.2	36	5.2	Disadv	U	0	3.154	0.923	2.25
TD1	TD	3	D-A	5.9	102	5.7	Disadv	U	1	3.615	0.846	0.5
TD1	TD	5	D-A	5.9	102	5.7	Disadv	U	0	3.615	0.846	0.5
TD1	TD	6	D-A	5.9	102	5.7	Disadv	U	1	3.615	0.846	0.5
TD1	TD	7	D-A	5.9	102	5.7	Disadv	U	0	3.615	0.846	0.5
TD1	TD	10	D-A	5.9	102	5.7	Disadv	U	1	3.615	0.846	0.5
TD1	TD	11	D-A	5.9	102	5.7	Disadv	U	0	3.615	0.846	0.5
TD2	TD	3	D-A	5.7	89	4.9	Disadv	U	0	3.308	1.846	0.75
TD2	TD	5	D-A	5.7	89	4.9	Disadv	U	0	3.308	1.846	0.75
TD2	TD	6	D-A	5.7	89	4.9	Disadv	U	1	3.308	1.846	0.75
TD2	TD	7	D-A	5.7	89	4.9	Disadv	U	0	3.308	1.846	0.75
TD2	TD	10	D-A	5.7	89	4.9	Disadv	U	1	3.308	1.846	0.75
TD2	TD	11	D-A	5.7	89	4.9	Disadv	U	0	3.308	1.846	0.75
TD3	TD	2	D-A	6.11	97	6.7	Disadv	U	0	3.615	1.000	2
TD3	TD	3	D-A	6.11	97	6.7	Disadv	U	1	3.615	1.000	2
TD3	TD	5	D-A	6.11	97	6.7	Disadv	U	0	3.615	1.000	2
TD3	TD	7	D-A	6.11	97	6.7	Disadv	U	0	3.615	1.000	2
TD3	TD	10	D-A	6.11	97	6.7	Disadv	U	1	3.615	1.000	2
TD3	TD	11	D-A	6.11	97	6.7	Disadv	U	0	3.615	1.000	2
TD5	TD	1	D-A	5	111	5.7	Disadv	U	1	3.692	2.615	1.75
TD4	TD	2	D-A	5	111	5.7	Disadv	U	0	3.692	2.615	1.75
TD4	TD	4	D-A	5	111	5.7	Disadv	U	1	3.692	2.615	1.75
TD4	TD	7	D-A	5	111	5.7	Disadv	U	0	3.692	2.615	1.75
TD4	TD	8	D-A	5	111	5.7	Disadv	U	1	3.692	2.615	1.75
TD4	TD	12	D-A	5	111	5.7	Disadv	U	1	3.692	2.615	1.75
TD5	TD	2	D-A	5.4	97	5.9	Disadv	U	1	3.231	1.462	1.5
TD5	TD	5	D-A	5.4	97	5.9	Disadv	U	0	3.231	1.462	1.5
TD5	TD	6	D-A	5.4	97	5.9	Disadv	U	1	3.231	1.462	1.5
TD5	TD	7	D-A	5.4	97	5.9	Disadv	U	0	3.231	1.462	1.5
TD5	TD	11	D-A	5.4	97	5.9	Disadv	U	0	3.231	1.462	1.5
TD5	TD	12	D-A	5.4	97	5.9	Disadv	U	1	3.231	1.462	1.5
TD6	TD	3	A-D	6.11	97	6.8	Disadv	U	1	2.385	1.462	1.25
TD6	TD	5	A-D	6.11	97	6.8	Disadv	U	1	2.385	1.462	1.25
TD6	TD	6	A-D	6.11	97	6.8	Disadv	U	0	2.385	1.462	1.25
TD6	TD	7	A-D	6.11	97	6.8	Disadv	U	0	2.385	1.462	1.25
TD6	TD	10	A-D	6.11	97	6.8	Disadv	U	1	2.385	1.462	1.25
TD6	TD	11	A-D	6.11	97	6.8	Disadv	U	0	2.385	1.462	1.25
TD7	TD	1	A-D	5.7	93	4.11	Disadv	U	0	3.385	1.077	1.25
TD7	TD	3	A-D	5.7	93	4.11	Disadv	U	0	3.385	1.077	1.25
TD7	TD	6	A-D	5.7	93	4.11	Disadv	U	0	3.385	1.077	1.25
TD7	TD	7	A-D	5.7	93	4.11	Disadv	U	0	3.385	1.077	1.25
TD7	TD	9	A-D	5.7	93	4.11	Disadv	U	0	3.385	1.077	1.25
TD7	TD	11	A-D	5.7	93	4.11	Disadv	U	0	3.385	1.077	1.25
TD8	TD	2	A-D	6.9	105	6.7	Disadv	U	0	3.385	1.077	1.25
TD8	TD	5	A-D	6.9	105	6.7	Disadv	U	1	3.385	1.077	1.25
TD8	TD	6	A-D	6.9	105	6.7	Disadv	U	0	3.385	1.077	1.25
TD8	TD	7	A-D	6.9	105	6.7	Disadv	U	0	3.385	1.077	1.25
TD8	TD	11	A-D	6.9	105	6.7	Disadv	U	0	3.385	1.077	1.25
TD8	TD	12	A-D	6.9	105	6.7	Disadv	U	1	3.385	1.077	1.25
TD9	TD	1	A-D	7.4	93	6.5	Disadv	U	0	2.462	1.077	1.5
TD9	TD	2	A-D	7.4	93	6.5	Disadv	U	1	2.462	1.077	1.5
TD9	TD	4	A-D	7.4	93	6.5	Disadv	U	1	2.462	1.077	1.5
TD9	TD	7	A-D	7.4	93	6.5	Disadv	U	1	2.462	1.077	1.5
TD9	TD	8	A-D	7.4	93	6.5	Disadv	U	0	2.462	1.077	1.5
TD9	TD	12	A-D	7.4	93	6.5	Disadv	U	0	2.462	1.077	1.5
TD10	TD	2	A-D	6.9	121	7.9	Disadv	U	1	2.538	1.615	0.75
TD10	TD	3	A-D	6.9	121	7.9	Disadv	U	1	2.538	1.615	0.75
TD10	TD	5	A-D	6.9	121	7.9	Disadv	U	1	2.538	1.615	0.75
TD10	TD	7	A-D	6.9	121	7.9	Disadv	U	0	2.538	1.615	0.75
TD10	TD	10	A-D	6.9	121	7.9	Disadv	U	1	2.538	1.615	0.75
TD10	TD	11	A-D	6.9	121	7.9	Disadv	U	1	2.538	1.615	0.75
TD11	TD	2	A-D	6	98	6.1	Disadv	U	1	3.385	1.385	1
TD11	TD	3	A-D	6	98	6.1	Disadv	U	1	3.385	1.385	1
TD11	TD	5	A-D	6	98	6.1	Disadv	U	0	3.385	1.385	1
TD11	TD	7	A-D	6	98	6.1	Disadv	U	0	3.385	1.385	1
TD11	TD	10	A-D	6	98	6.1	Disadv	U	0	3.385	1.385	1
TD11	TD	11	A-D	6	98	6.1	Disadv	U	1	3.385	1.385	1
TD12	TD	3	A-D	6.9	107	6.7	Disadv	U	0	3.615	0.538	1
TD12	TD	5	A-D	6.9	107	6.7	Disadv	U	0	3.615	0.538	1
TD12	TD	6	A-D	6.9	107	6.7	Disadv	U	1	3.615	0.538	1
TD12	TD	7	A-D	6.9	107	6.7	Disadv	U	0	3.615	0.538	1
TD12	TD	10	A-D	6.9	107	6.7	Disadv	U	0	3.615	0.538	1
TD12	TD	11	A-D	6.9	107	6.7	Disadv	U	0	3.615	0.538	1
TD13	TD	2	A-D	5.8	97	5.2	Disadv	U	0	3.538	1.154	1.25
TD13	TD	5	A-D	5.8	97	5.2	Disadv	U	0	3.538	1.154	1.25
TD13	TD	6	A-D	5.8	97	5.2	Disadv	U	0	3.538	1.154	1.25
TD13	TD	7	A-D	5.8	97	5.2	Disadv	U	0	3.538	1.154	1.25
TD13	TD	11	A-D	5.8	97	5.2	Disadv	U	0	3.538	1.154	1.25
TD13	TD	12	A-D	5.8	97	5.2	Disadv	U	1	3.538	1.154	1.25
TD14	TD	2	A-D	4.7	121	5.3	Disadv	U	1	3.077	1.308	0.5
TD14	TD	5	A-D	4.7	121	5.3	Disadv	U	0	3.077	1.308	0.5
TD14	TD	6	A-D	4.7	121	5.3	Disadv	U	1	3.077	1.308	0.5
TD14	TD	7	A-D	4.7	121	5.3	Disadv	U	0	3.077	1.308	0.5
TD14	TD	11	A-D	4.7	121	5.3	Disadv	U	0	3.077	1.308	0.5
TD14	TD	12	A-D	4.7	121	5.3	Disadv	U	1	3.077	1.308	0.5
TD15	TD	1	A-D	6.11	107	7	Disadv	U	1	3.538	1.385	1
TD15	TD	3	A-D	6.11	107	7	Disadv	U	0	3.538	1.385	1
TD15	TD	6	A-D	6.11	107	7	Disadv	U	1	3.538	1.385	1
TD15	TD	7	A-D	6.11	107	7	Disadv	U	1	3.538	1.385	1
TD15	TD	9	A-D	6.11	107	7	Disadv	U	1	3.538	1.385	1
TD15	TD	11	A-D	6.11	107	7	Disadv	U	1	3.538	1.385	1
TD16	TD	1	A-D	4.7	121	5.4	Disadv	U	0	3.538	1.231	0.5
TD16	TD	3	A-D	4.7	121	5.4	Disadv	U	0	3.538	1.231	0.5
TD16	TD	6	A-D	4.7	121	5.4	Disadv	U	0	3.538	1.231	0.5
TD16	TD	7	A-D	4.7	121	5.4	Disadv	U	1	3.538	1.231	0.5
TD16	TD	9	A-D	4.7	121	5.4	Disadv	U	0	3.538	1.231	0.5
TD16	TD	11	A-D	4.7	121	5.4	Disadv	U	0	3.538	1.231	0.5
TD17	TD	3	A-D	6.2	100	6	Disadv	U	0	3.769	2.462	0.75
TD17	TD	5	A-D	6.2	100	6	Disadv	U	0	3.769	2.462	0.75
TD17	TD	6	A-D	6.2	100	6	Disadv	U	0	3.769	2.462	0.75
TD17	TD	7	A-D	6.2	100	6	Disadv	U	1	3.769	2.462	0.75
TD17	TD	10	A-D	6.2	100	6	Disadv	U	0	3.769	2.462	0.75
TD17	TD	11	A-D	6.2	100	6	Disadv	U	0	3.769	2.462	0.75
WS1	WS	2	D-A	14.3	62	7	Adv	U	0	3.230	0.920	0.75
WS1	WS	4	D-A	14.3	62	7	Adv	U	0	3.230	0.920	0.75
WS1	WS	6	D-A	14.3	62	7	Adv	U	0	3.230	0.920	0.75
WS1	WS	8	D-A	14.3	62	7	Adv	U	0	3.230	0.920	0.75
WS1	WS	10	D-A	14.3	62	7	Adv	U	0	3.230	0.920	0.75
WS1	WS	11	D-A	14.3	62	7	Adv	U	1	3.230	0.920	0.75
WS2	WS	4	D-A	10.1	60	6	Adv	U	0	2.850	0.380	1.75
WS2	WS	5	D-A	10.1	60	6	Adv	U	0	2.850	0.380	1.75
WS2	WS	6	D-A	10.1	60	6	Adv	U	0	2.850	0.380	1.75
WS2	WS	9	D-A	10.1	60	6	Adv	U	0	2.850	0.380	1.75
WS2	WS	11	D-A	10.1	60	6	Adv	U	0	2.850	0.380	1.75
WS2	WS	12	D-A	10.1	60	6	Adv	U	0	2.850	0.380	1.75
WS3	WS	2	D-A	29.11	36	4.9	Adv	U	0	2.850	2.000	0.5
WS3	WS	3	D-A	29.11	36	4.9	Adv	U	0	2.850	2.000	0.5
WS3	WS	5	D-A	29.11	36	4.9	Adv	U	0	2.850	2.000	0.5
WS3	WS	8	D-A	29.11	36	4.9	Adv	U	0	2.850	2.000	0.5
WS3	WS	9	D-A	29.11	36	4.9	Adv	U	0	2.850	2.000	0.5
WS3	WS	11	D-A	29.11	36	4.9	Adv	U	0	2.850	2.000	0.5
WS4	WS	2	D-A	20	50	7.4	Adv	U	0	3.01	1.46	0.75
WS4	WS	4	D-A	20	50	7.4	Adv	U	0	3.01	1.46	0.75
WS4	WS	6	D-A	20	50	7.4	Adv	U	0	3.01	1.46	0.75
WS4	WS	8	D-A	20	50	7.4	Adv	U	0	3.01	1.46	0.75
WS4	WS	10	D-A	20	50	7.4	Adv	U	0	3.01	1.46	0.75
WS4	WS	11	D-A	20	50	7.4	Adv	U	1	3.01	1.46	0.75
WS5	WS	1	D-A	41.9	54	7.6	Adv	U	0	3.380	2.000	1.5
WS5	WS	2	D-A	41.9	54	7.6	Adv	U	0	3.380	2.000	1.5
WS5	WS	6	D-A	41.9	54	7.6	Adv	U	0	3.380	2.000	1.5
WS5	WS	7	D-A	41.9	54	7.6	Adv	U	0	3.380	2.000	1.5
WS5	WS	9	D-A	41.9	54	7.6	Adv	U	0	3.380	2.000	1.5
WS5	WS	12	D-A	41.9	54	7.6	Adv	U	0	3.380	2.000	1.5
WS6	WS	1	D-A	22.1	62	7.1	Adv	U	0	2.230	1.920	0.5
WS6	WS	4	D-A	22.1	62	7.1	Adv	U	0	2.230	1.920	0.5
WS6	WS	5	D-A	22.1	62	7.1	Adv	U	0	2.230	1.920	0.5
WS6	WS	7	D-A	22.1	62	7.1	Adv	U	0	2.230	1.920	0.5
WS6	WS	8	D-A	22.1	62	7.1	Adv	U	0	2.230	1.920	0.5
WS6	WS	9	D-A	22.1	62	7.1	Adv	U	0	2.230	1.920	0.5
WS7	WS	2	D-A	16.1	42	5.11	Adv	U	0	2.692	1.308	0.75
WS7	WS	4	D-A	16.1	42	5.11	Adv	U	0	2.692	1.308	0.75
WS7	WS	6	D-A	16.1	42	5.11	Adv	U	0	2.692	1.308	0.75
WS7	WS	8	D-A	16.1	42	5.11	Adv	U	0	2.692	1.308	0.75
WS7	WS	10	D-A	16.1	42	5.11	Adv	U	0	2.692	1.308	0.75
WS7	WS	11	D-A	16.1	42	5.11	Adv	U	0	2.692	1.308	0.75
WS8	WS	1	A-D	19	68	8.7	Adv	U	0	2.460	0.460	0.5
WS8	WS	2	A-D	19	68	8.7	Adv	U	0	2.460	0.460	0.5
WS8	WS	6	A-D	19	68	8.7	Adv	U	0	2.460	0.460	0.5
WS8	WS	7	A-D	19	68	8.7	Adv	U	0	2.460	0.460	0.5
WS8	WS	9	A-D	19	68	8.7	Adv	U	0	2.460	0.460	0.5
WS8	WS	12	A-D	19	68	8.7	Adv	U	0	2.460	0.460	0.5
WS9	WS	4	A-D	34.1	40	5.11	Adv	U	0	3.380	1.460	1
WS9	WS	5	A-D	34.1	40	5.11	Adv	U	0	3.380	1.460	1
WS9	WS	6	A-D	34.1	40	5.11	Adv	U	1	3.380	1.460	1
WS9	WS	9	A-D	34.1	40	5.11	Adv	U	0	3.380	1.460	1
WS9	WS	11	A-D	34.1	40	5.11	Adv	U	1	3.380	1.460	1
WS9	WS	12	A-D	34.1	40	5.11	Adv	U	0	3.380	1.460	1
WS10	WS	2	A-D	8	56	4.5	Adv	U	1	3.150	0.380	1
WS10	WS	3	A-D	8	56	4.5	Adv	U	0	3.150	0.380	1
WS10	WS	5	A-D	8	56	4.5	Adv	U	0	3.150	0.380	1
WS10	WS	8	A-D	8	56	4.5	Adv	U	1	3.150	0.380	1
WS10	WS	9	A-D	8	56	4.5	Adv	U	0	3.150	0.380	1
WS10	WS	11	A-D	8	56	4.5	Adv	U	0	3.150	0.380	1
WS11	WS	2	A-D	18	44	6.7	Adv	U	0	3.31	1.62	0.5
WS11	WS	4	A-D	18	44	6.7	Adv	U	0	3.31	1.62	0.5
WS11	WS	6	A-D	18	44	6.7	Adv	U	0	3.31	1.62	0.5
WS11	WS	8	A-D	18	44	6.7	Adv	U	0	3.31	1.62	0.5
WS11	WS	10	A-D	18	44	6.7	Adv	U	0	3.31	1.62	0.5
WS11	WS	11	A-D	18	44	6.7	Adv	U	0	3.31	1.62	0.5
WS12	WS	1	A-D	37	36	5.1	Adv	U	0	3.01	1.46	0.75
WS12	WS	4	A-D	37	36	5.1	Adv	U	0	3.01	1.46	0.75
WS12	WS	5	A-D	37	36	5.1	Adv	U	0	3.01	1.46	0.75
WS12	WS	7	A-D	37	36	5.1	Adv	U	0	3.01	1.46	0.75
WS12	WS	8	A-D	37	36	5.1	Adv	U	1	3.01	1.46	0.75
WS12	WS	9	A-D	37	36	5.1	Adv	U	0	3.01	1.46	0.75
WS13	WS	2	A-D	29.11	36	5.7	Adv	U	1	3.154	1.615	0.75
WS13	WS	3	A-D	29.11	36	5.7	Adv	U	0	3.154	1.615	0.75
WS13	WS	5	A-D	29.11	36	5.7	Adv	U	1	3.154	1.615	0.75
WS13	WS	8	A-D	29.11	36	5.7	Adv	U	0	3.154	1.615	0.75
WS13	WS	9	A-D	29.11	36	5.7	Adv	U	1	3.154	1.615	0.75
WS13	WS	11	A-D	29.11	36	5.7	Adv	U	1	3.154	1.615	0.75
WS14	WS	4	A-D	25.2	36	5.2	Adv	U	0	3.154	0.923	2.25
WS14	WS	5	A-D	25.2	36	5.2	Adv	U	1	3.154	0.923	2.25
WS14	WS	6	A-D	25.2	36	5.2	Adv	U	0	3.154	0.923	2.25
WS14	WS	9	A-D	25.2	36	5.2	Adv	U	1	3.154	0.923	2.25
WS14	WS	11	A-D	25.2	36	5.2	Adv	U	1	3.154	0.923	2.25
WS14	WS	12	A-D	25.2	36	5.2	Adv	U	0	3.154	0.923	2.25
TD1	TD	2	D-A	5.9	102	5.7	Adv	U	1	3.615	0.846	0.5
TD1	TD	4	D-A	5.9	102	5.7	Adv	U	1	3.615	0.846	0.5
TD1	TD	6	D-A	5.9	102	5.7	Adv	U	1	3.615	0.846	0.5
TD1	TD	8	D-A	5.9	102	5.7	Adv	U	1	3.615	0.846	0.5
TD1	TD	10	D-A	5.9	102	5.7	Adv	U	1	3.615	0.846	0.5
TD1	TD	11	D-A	5.9	102	5.7	Adv	U	0	3.615	0.846	0.5
TD2	TD	2	D-A	5.7	89	4.9	Adv	U	0	3.308	1.846	0.75
TD2	TD	4	D-A	5.7	89	4.9	Adv	U	0	3.308	1.846	0.75
TD2	TD	6	D-A	5.7	89	4.9	Adv	U	0	3.308	1.846	0.75
TD2	TD	8	D-A	5.7	89	4.9	Adv	U	0	3.308	1.846	0.75
TD2	TD	10	D-A	5.7	89	4.9	Adv	U	0	3.308	1.846	0.75
TD2	TD	11	D-A	5.7	89	4.9	Adv	U	0	3.308	1.846	0.75
TD3	TD	1	D-A	6.11	97	6.7	Adv	U	0	3.615	1.000	2
TD3	TD	2	D-A	6.11	97	6.7	Adv	U	0	3.615	1.000	2
TD3	TD	6	D-A	6.11	97	6.7	Adv	U	0	3.615	1.000	2
TD3	TD	7	D-A	6.11	97	6.7	Adv	U	0	3.615	1.000	2
TD3	TD	9	D-A	6.11	97	6.7	Adv	U	0	3.615	1.000	2
TD3	TD	12	D-A	6.11	97	6.7	Adv	U	0	3.615	1.000	2
TD4	TD	2	D-A	5	111	5.7	Adv	U	0	3.692	2.615	1.75
TD4	TD	3	D-A	5	111	5.7	Adv	U	0	3.692	2.615	1.75
TD4	TD	5	D-A	5	111	5.7	Adv	U	0	3.692	2.615	1.75
TD4	TD	8	D-A	5	111	5.7	Adv	U	0	3.692	2.615	1.75
TD4	TD	9	D-A	5	111	5.7	Adv	U	0	3.692	2.615	1.75
TD4	TD	11	D-A	5	111	5.7	Adv	U	0	3.692	2.615	1.75
TD5	TD	4	D-A	5.4	97	5.9	Adv	U	1	3.231	1.462	1.5
TD5	TD	5	D-A	5.4	97	5.9	Adv	U	0	3.231	1.462	1.5
TD5	TD	6	D-A	5.4	97	5.9	Adv	U	1	3.231	1.462	1.5
TD5	TD	9	D-A	5.4	97	5.9	Adv	U	0	3.231	1.462	1.5
TD5	TD	11	D-A	5.4	97	5.9	Adv	U	0	3.231	1.462	1.5
TD5	TD	12	D-A	5.4	97	5.9	Adv	U	0	3.231	1.462	1.5
TD6	TD	4	A-D	6.11	97	6.8	Adv	U	0	2.385	1.462	1.25
TD6	TD	5	A-D	6.11	97	6.8	Adv	U	0	2.385	1.462	1.25
TD6	TD	6	A-D	6.11	97	6.8	Adv	U	0	2.385	1.462	1.25
TD6	TD	9	A-D	6.11	97	6.8	Adv	U	0	2.385	1.462	1.25
TD6	TD	11	A-D	6.11	97	6.8	Adv	U	0	2.385	1.462	1.25
TD6	TD	12	A-D	6.11	97	6.8	Adv	U	0	2.385	1.462	1.25
TD7	TD	4	A-D	5.7	93	4.11	Adv	U	0	3.385	1.077	1.25
TD7	TD	5	A-D	5.7	93	4.11	Adv	U	0	3.385	1.077	1.25
TD7	TD	6	A-D	5.7	93	4.11	Adv	U	0	3.385	1.077	1.25
TD7	TD	9	A-D	5.7	93	4.11	Adv	U	0	3.385	1.077	1.25
TD7	TD	11	A-D	5.7	93	4.11	Adv	U	0	3.385	1.077	1.25
TD7	TD	12	A-D	5.7	93	4.11	Adv	U	0	3.385	1.077	1.25
TD8	TD	2	A-D	6.9	105	6.7	Adv	U	1	3.385	1.077	1.25
TD8	TD	3	A-D	6.9	105	6.7	Adv	U	0	3.385	1.077	1.25
TD8	TD	5	A-D	6.9	105	6.7	Adv	U	1	3.385	1.077	1.25
TD8	TD	8	A-D	6.9	105	6.7	Adv	U	0	3.385	1.077	1.25
TD8	TD	9	A-D	6.9	105	6.7	Adv	U	1	3.385	1.077	1.25
TD8	TD	11	A-D	6.9	105	6.7	Adv	U	0	3.385	1.077	1.25
TD9	TD	2	A-D	7.4	93	6.5	Adv	U	1	2.462	1.077	1.5
TD9	TD	3	A-D	7.4	93	6.5	Adv	U	0	2.462	1.077	1.5
TD9	TD	5	A-D	7.4	93	6.5	Adv	U	0	2.462	1.077	1.5
TD9	TD	8	A-D	7.4	93	6.5	Adv	U	0	2.462	1.077	1.5
TD9	TD	9	A-D	7.4	93	6.5	Adv	U	1	2.462	1.077	1.5
TD9	TD	11	A-D	7.4	93	6.5	Adv	U	1	2.462	1.077	1.5
TD10	TD	1	A-D	6.9	121	7.9	Adv	U	0	2.538	1.615	0.75
TD10	TD	2	A-D	6.9	121	7.9	Adv	U	1	2.538	1.615	0.75
TD10	TD	6	A-D	6.9	121	7.9	Adv	U	0	2.538	1.615	0.75
TD10	TD	7	A-D	6.9	121	7.9	Adv	U	0	2.538	1.615	0.75
TD10	TD	9	A-D	6.9	121	7.9	Adv	U	0	2.538	1.615	0.75
TD10	TD	12	A-D	6.9	121	7.9	Adv	U	0	2.538	1.615	0.75
TD11	TD	1	A-D	6	98	6.1	Adv	U	0	3.385	1.385	1
TD11	TD	2	A-D	6	98	6.1	Adv	U	0	3.385	1.385	1
TD11	TD	6	A-D	6	98	6.1	Adv	U	0	3.385	1.385	1
TD11	TD	7	A-D	6	98	6.1	Adv	U	0	3.385	1.385	1
TD11	TD	9	A-D	6	98	6.1	Adv	U	0	3.385	1.385	1
TD11	TD	12	A-D	6	98	6.1	Adv	U	0	3.385	1.385	1
TD12	TD	2	A-D	6.9	107	6.7	Adv	U	0	3.615	0.538	1
TD12	TD	4	A-D	6.9	107	6.7	Adv	U	0	3.615	0.538	1
TD12	TD	6	A-D	6.9	107	6.7	Adv	U	1	3.615	0.538	1
TD12	TD	8	A-D	6.9	107	6.7	Adv	U	1	3.615	0.538	1
TD12	TD	10	A-D	6.9	107	6.7	Adv	U	1	3.615	0.538	1
TD12	TD	11	A-D	6.9	107	6.7	Adv	U	0	3.615	0.538	1
TD13	TD	2	A-D	5.8	97	5.2	Adv	U	0	3.538	1.154	1.25
TD13	TD	4	A-D	5.8	97	5.2	Adv	U	0	3.538	1.154	1.25
TD13	TD	6	A-D	5.8	97	5.2	Adv	U	0	3.538	1.154	1.25
TD13	TD	8	A-D	5.8	97	5.2	Adv	U	0	3.538	1.154	1.25
TD13	TD	10	A-D	5.8	97	5.2	Adv	U	0	3.538	1.154	1.25
TD13	TD	11	A-D	5.8	97	5.2	Adv	U	1	3.538	1.154	1.25
TD14	TD	2	A-D	4.7	121	5.3	Adv	U	1	3.077	1.308	0.5
TD14	TD	4	A-D	4.7	121	5.3	Adv	U	0	3.077	1.308	0.5
TD14	TD	6	A-D	4.7	121	5.3	Adv	U	0	3.077	1.308	0.5
TD14	TD	8	A-D	4.7	121	5.3	Adv	U	0	3.077	1.308	0.5
TD14	TD	10	A-D	4.7	121	5.3	Adv	U	0	3.077	1.308	0.5
TD14	TD	11	A-D	4.7	121	5.3	Adv	U	1	3.077	1.308	0.5
TD15	TD	1	A-D	6.11	107	7	Adv	U	1	3.538	1.385	1
TD15	TD	4	A-D	6.11	107	7	Adv	U	0	3.538	1.385	1
TD15	TD	5	A-D	6.11	107	7	Adv	U	0	3.538	1.385	1
TD15	TD	7	A-D	6.11	107	7	Adv	U	0	3.538	1.385	1
TD15	TD	8	A-D	6.11	107	7	Adv	U	0	3.538	1.385	1
TD15	TD	9	A-D	6.11	107	7	Adv	U	1	3.538	1.385	1
TD16	TD	1	A-D	4.7	121	5.4	Adv	U	0	3.538	1.231	0.5
TD16	TD	4	A-D	4.7	121	5.4	Adv	U	0	3.538	1.231	0.5
TD16	TD	5	A-D	4.7	121	5.4	Adv	U	0	3.538	1.231	0.5
TD16	TD	7	A-D	4.7	121	5.4	Adv	U	0	3.538	1.231	0.5
TD16	TD	8	A-D	4.7	121	5.4	Adv	U	1	3.538	1.231	0.5
TD16	TD	9	A-D	4.7	121	5.4	Adv	U	0	3.538	1.231	0.5
TD17	TD	1	A-D	6.2	100	6	Adv	U	0	3.769	2.462	0.75
TD17	TD	4	A-D	6.2	100	6	Adv	U	0	3.769	2.462	0.75
TD17	TD	5	A-D	6.2	100	6	Adv	U	1	3.769	2.462	0.75
TD17	TD	7	A-D	6.2	100	6	Adv	U	1	3.769	2.462	0.75
TD17	TD	8	A-D	6.2	100	6	Adv	U	0	3.769	2.462	0.75
TD17	TD	9	A-D	6.2	100	6	Adv	U	1	3.769	2.462	0.75
