# Supplementary material for: The role of social motivation in sharing and fairness: insights from Williams syndrome
Source: J Neurodev Disord. 2024 Aug 31;16:50. doi: 10.1186/s11689-024-09568-3 (PMC11365235; doi:10.1186/s11689-024-09568-3)
Supplement: Supplementary file 3 — Supplementary Material 3 [file 11689_2024_9568_MOESM3_ESM.csv]

ID	Group	Authoritative	Authoritarian	Permissive	Condition	Model_Order	Decision	Gave_0	Gave_3	Gave_MT_3
1	TD	3.615384615	0.846153846	0.5	Baseline	Selfish	3	0	1	0
1	TD	3.615384615	0.846153846	0.5	Generous	Selfish	3	0	1	0
1	TD	3.615384615	0.846153846	0.5	Selfish	Selfish	2	0	0	0
2	TD	3.307692308	1.846153846	0.75	Baseline	Selfish	1	0	0	0
2	TD	3.307692308	1.846153846	0.75	Generous	Selfish	0	1	0	0
2	TD	3.307692308	1.846153846	0.75	Selfish	Selfish	0	1	0	0
3	TD	3.615384615	1	2	Baseline	Generous	3	0	1	0
3	TD	3.615384615	1	2	Generous	Generous	2	0	0	0
3	TD	3.615384615	1	2	Selfish	Generous	1	0	0	0
4	TD	3.384615385	0.692307692	0.75	Baseline	Generous	1	0	0	0
4	TD	3.384615385	0.692307692	0.75	Generous	Generous	0	1	0	0
4	TD	3.384615385	0.692307692	0.75	Selfish	Generous	0	1	0	0
5	TD	3.692307692	2.615384615	1.75	Baseline	Selfish	0	1	0	0
5	TD	3.692307692	2.615384615	1.75	Generous	Selfish	0	1	0	0
5	TD	3.692307692	2.615384615	1.75	Selfish	Selfish	0	1	0	0
6	TD	3.230769231	1.461538462	1.5	Baseline	Selfish	3	0	1	0
6	TD	3.230769231	1.461538462	1.5	Generous	Selfish	3	0	1	0
6	TD	3.230769231	1.461538462	1.5	Selfish	Selfish	3	0	1	0
7	TD	3.923076923	1.692307692	0.75	Baseline	Selfish	2	0	0	0
7	TD	3.923076923	1.692307692	0.75	Generous	Selfish	4	0	0	1
7	TD	3.923076923	1.692307692	0.75	Selfish	Selfish	1	0	0	0
8	TD	5.307692308	1.461538462	1	Baseline	Generous	2	0	0	0
8	TD	5.307692308	1.461538462	1	Generous	Generous	2	0	0	0
8	TD	5.307692308	1.461538462	1	Selfish	Generous	1	0	0	0
9	TD	2.384615385	1.461538462	1.25	Baseline	Generous	2	0	0	0
9	TD	2.384615385	1.461538462	1.25	Generous	Generous	0	1	0	0
9	TD	2.384615385	1.461538462	1.25	Selfish	Generous	2	0	0	0
10	TD	3.384615385	1.076923077	1.25	Baseline	Generous	0	1	0	0
10	TD	3.384615385	1.076923077	1.25	Generous	Generous	5	0	0	1
10	TD	3.384615385	1.076923077	1.25	Selfish	Generous	5	0	0	1
11	TD	3.384615385	1.076923077	1.25	Baseline	Selfish	3	0	1	0
11	TD	3.384615385	1.076923077	1.25	Generous	Selfish	0	1	0	0
11	TD	3.384615385	1.076923077	1.25	Selfish	Selfish	1	0	0	0
12	TD	2.461538462	1.076923077	1.5	Baseline	Generous	3	0	1	0
12	TD	2.461538462	1.076923077	1.5	Generous	Generous	3	0	1	0
12	TD	2.461538462	1.076923077	1.5	Selfish	Generous	1	0	0	0
13	TD	2.538461538	1.615384615	0.75	Baseline	Selfish	3	0	1	0
13	TD	2.538461538	1.615384615	0.75	Generous	Selfish	2	0	0	0
13	TD	2.538461538	1.615384615	0.75	Selfish	Selfish	3	0	1	0
14	TD	3.384615385	1.384615385	1	Baseline	Generous	3	0	1	0
14	TD	3.384615385	1.384615385	1	Generous	Generous	3	0	1	0
14	TD	3.384615385	1.384615385	1	Selfish	Generous	2	0	0	0
15	TD	3.615384615	0.538461538	1	Baseline	Generous	3	0	1	0
15	TD	3.615384615	0.538461538	1	Generous	Generous	3	0	1	0
15	TD	3.615384615	0.538461538	1	Selfish	Generous	3	0	1	0
16	TD	3.538461538	1.153846154	1.25	Baseline	Selfish	2	0	0	0
16	TD	3.538461538	1.153846154	1.25	Generous	Selfish	1	0	0	0
16	TD	3.538461538	1.153846154	1.25	Selfish	Selfish	3	0	1	0
17	TD	3.076923077	1.307692308	0.5	Baseline	Generous	2	0	0	0
17	TD	3.076923077	1.307692308	0.5	Generous	Generous	3	0	1	0
17	TD	3.076923077	1.307692308	0.5	Selfish	Generous	2	0	0	0
18	TD	3.538461538	1.384615385	1	Baseline	Selfish	3	0	1	0
18	TD	3.538461538	1.384615385	1	Generous	Selfish	1	0	0	0
18	TD	3.538461538	1.384615385	1	Selfish	Selfish	4	0	0	1
19	TD	3.538461538	1.230769231	0.5	Baseline	Generous	3	0	1	0
19	TD	3.538461538	1.230769231	0.5	Generous	Generous	0	1	0	0
19	TD	3.538461538	1.230769231	0.5	Selfish	Generous	0	1	0	0
20	TD	3.769230769	2.461538462	0.75	Baseline	Generous	0	1	0	0
20	TD	3.769230769	2.461538462	0.75	Generous	Generous	3	0	1	0
20	TD	3.769230769	2.461538462	0.75	Selfish	Generous	2	0	0	0
1	WS	3.23	0.92	0.75	Baseline	Selfish	3	0	1	0
1	WS	3.23	0.92	0.75	Generous	Selfish	4	0	0	1
1	WS	3.23	0.92	0.75	Selfish	Selfish	3	0	1	0
2	WS	2.85	0.38	1.75	Baseline	Generous	0	1	0	0
2	WS	2.85	0.38	1.75	Generous	Generous	3	0	1	0
2	WS	2.85	0.38	1.75	Selfish	Generous	3	0	1	0
3	WS	2.85	2	0.5	Baseline	Selfish	3	0	1	0
3	WS	2.85	2	0.5	Generous	Selfish	3	0	1	0
3	WS	2.85	2	0.5	Selfish	Selfish	3	0	1	0
4	WS	3.01	1.25	1.03	Baseline	Selfish	2	0	0	0
4	WS	3.01	1.25	1.03	Generous	Selfish	5	0	0	1
4	WS	3.01	1.25	1.03	Selfish	Selfish	3	0	1	0
5	WS	3.38	2	1.5	Baseline	Selfish	2	0	0	0
5	WS	3.38	2	1.5	Generous	Selfish	2	0	0	0
5	WS	3.38	2	1.5	Selfish	Selfish	3	0	1	0
6	WS	2.23	1.92	0.5	Baseline	Generous	0	1	0	0
6	WS	2.23	1.92	0.5	Generous	Generous	0	1	0	0
6	WS	2.23	1.92	0.5	Selfish	Generous	0	1	0	0
7	WS	2.692307692	1.307692308	0.75	Baseline	Selfish	3	0	1	0
7	WS	2.692307692	1.307692308	0.75	Generous	Selfish	4	0	0	1
7	WS	2.692307692	1.307692308	0.75	Selfish	Selfish	3	0	1	0
8	WS	3.384615385	1.615384615	2.25	Baseline	Selfish	3	0	1	0
8	WS	3.384615385	1.615384615	2.25	Generous	Selfish	3	0	1	0
8	WS	3.384615385	1.615384615	2.25	Selfish	Selfish	2	0	0	0
9	WS	3.23	0.46	0.25	Baseline	Generous	3	0	1	0
9	WS	3.23	0.46	0.25	Generous	Generous	3	0	1	0
9	WS	3.23	0.46	0.25	Selfish	Generous	4	0	0	1
10	WS	2.46	0.46	0.5	Baseline	Selfish	4	0	0	1
10	WS	2.46	0.46	0.5	Generous	Selfish	5	0	0	1
10	WS	2.46	0.46	0.5	Selfish	Selfish	3	0	1	0
11	WS	3.38	1.46	1	Baseline	Generous	3	0	1	0
11	WS	3.38	1.46	1	Generous	Generous	3	0	1	0
11	WS	3.38	1.46	1	Selfish	Generous	3	0	1	0
12	WS	3.15	0.38	1	Baseline	Selfish	2	0	0	0
12	WS	3.15	0.38	1	Generous	Generous	2	0	0	0
12	WS	3.15	0.38	1	Selfish	Generous	2	0	0	0
13	WS	3.31	1.62	0.5	Baseline	Generous	5	0	0	1
13	WS	3.31	1.62	0.5	Generous	Generous	5	0	0	1
13	WS	3.31	1.62	0.5	Selfish	Generous	1	0	0	0
14	WS	2.69	1.69	1.25	Baseline	Selfish	1	0	0	0
14	WS	2.69	1.69	1.25	Generous	Generous	1	0	0	0
14	WS	2.69	1.69	1.25	Selfish	Generous	3	0	1	0
15	WS	3.01	1.25	1.03	Baseline	Selfish	0	1	0	0
15	WS	3.01	1.25	1.03	Generous	Selfish	0	1	0	0
15	WS	3.01	1.25	1.03	Selfish	Selfish	0	1	0	0
16	WS	3.153846154	1.615384615	0.75	Baseline	Generous	3	0	1	0
16	WS	3.153846154	1.615384615	0.75	Generous	Generous	3	0	1	0
16	WS	3.153846154	1.615384615	0.75	Selfish	Generous	5	0	0	1
17	WS	3.153846154	0.923076923	2.25	Baseline	Generous	3	0	1	0
17	WS	3.153846154	0.923076923	2.25	Generous	Generous	2	0	0	0
17	WS	3.153846154	0.923076923	2.25	Selfish	Generous	4	0	0	1
