# Supplementary material for: The role of social motivation in sharing and fairness: insights from Williams syndrome
Source: J Neurodev Disord. 2024 Aug 31;16:50. doi: 10.1186/s11689-024-09568-3 (PMC11365235; doi:10.1186/s11689-024-09568-3)
Supplement: Supplementary file 4 — Supplementary Material 4 [file 11689_2024_9568_MOESM4_ESM.csv]

ID	Group	MA	Condition	Distribution	Rejections
TD1	TD	5.7	Adv	E	1
TD1	TD	5.7	Adv	U	5
TD1	TD	5.7	Disadv	E	1
TD1	TD	5.7	Disadv	U	3
TD10	TD	7.9	Adv	E	3
TD10	TD	7.9	Adv	U	1
TD10	TD	7.9	Disadv	E	0
TD10	TD	7.9	Disadv	U	5
TD11	TD	6.1	Adv	E	1
TD11	TD	6.1	Adv	U	0
TD11	TD	6.1	Disadv	E	0
TD11	TD	6.1	Disadv	U	3
TD12	TD	6.7	Adv	E	4
TD12	TD	6.7	Adv	U	3
TD12	TD	6.7	Disadv	E	4
TD12	TD	6.7	Disadv	U	1
TD13	TD	5.2	Adv	E	4
TD13	TD	5.2	Adv	U	1
TD13	TD	5.2	Disadv	E	2
TD13	TD	5.2	Disadv	U	1
TD14	TD	5.3	Adv	E	2
TD14	TD	5.3	Adv	U	2
TD14	TD	5.3	Disadv	E	1
TD14	TD	5.3	Disadv	U	3
TD15	TD	7	Adv	E	3
TD15	TD	7	Adv	U	2
TD15	TD	7	Disadv	E	1
TD15	TD	7	Disadv	U	5
TD16	TD	5.4	Adv	E	1
TD16	TD	5.4	Adv	U	1
TD16	TD	5.4	Disadv	E	2
TD16	TD	5.4	Disadv	U	1
TD17	TD	6	Adv	E	4
TD17	TD	6	Adv	U	3
TD17	TD	6	Disadv	E	2
TD17	TD	6	Disadv	U	1
TD2	TD	4.9	Adv	E	4
TD2	TD	4.9	Adv	U	0
TD2	TD	4.9	Disadv	E	2
TD2	TD	4.9	Disadv	U	2
TD3	TD	6.7	Adv	E	3
TD3	TD	6.7	Adv	U	0
TD3	TD	6.7	Disadv	E	2
TD3	TD	6.7	Disadv	U	2
TD4	TD	5.7	Adv	E	0
TD4	TD	5.7	Adv	U	0
TD4	TD	5.7	Disadv	E	0
TD4	TD	5.7	Disadv	U	3
TD5	TD	5.9	Adv	E	3
TD5	TD	5.9	Adv	U	2
TD5	TD	5.9	Disadv	E	3
TD5	TD	5.9	Disadv	U	4
TD6	TD	6.8	Adv	E	1
TD6	TD	6.8	Adv	U	0
TD6	TD	6.8	Disadv	E	1
TD6	TD	6.8	Disadv	U	3
TD7	TD	4.11	Adv	E	1
TD7	TD	4.11	Adv	U	0
TD7	TD	4.11	Disadv	E	0
TD7	TD	4.11	Disadv	U	0
TD8	TD	6.7	Adv	E	1
TD8	TD	6.7	Adv	U	3
TD8	TD	6.7	Disadv	E	4
TD8	TD	6.7	Disadv	U	2
TD9	TD	6.5	Adv	E	2
TD9	TD	6.5	Adv	U	3
TD9	TD	6.5	Disadv	E	3
TD9	TD	6.5	Disadv	U	3
WS1	WS	7	Adv	E	2
WS1	WS	7	Adv	U	1
WS1	WS	7	Disadv	E	3
WS1	WS	7	Disadv	U	1
WS10	WS	4.5	Adv	E	4
WS10	WS	4.5	Adv	U	2
WS10	WS	4.5	Disadv	E	3
WS10	WS	4.5	Disadv	U	5
WS11	WS	6.7	Adv	E	1
WS11	WS	6.7	Adv	U	0
WS11	WS	6.7	Disadv	E	0
WS11	WS	6.7	Disadv	U	1
WS12	WS	5.1	Adv	E	5
WS12	WS	5.1	Adv	U	1
WS12	WS	5.1	Disadv	E	1
WS12	WS	5.1	Disadv	U	2
WS13	WS	5.7	Adv	E	3
WS13	WS	5.7	Adv	U	4
WS13	WS	5.7	Disadv	E	1
WS13	WS	5.7	Disadv	U	3
WS14	WS	5.2	Adv	E	2
WS14	WS	5.2	Adv	U	3
WS14	WS	5.2	Disadv	E	3
WS14	WS	5.2	Disadv	U	2
WS2	WS	6	Adv	E	0
WS2	WS	6	Adv	U	0
WS2	WS	6	Disadv	E	1
WS2	WS	6	Disadv	U	0
WS3	WS	4.9	Adv	E	5
WS3	WS	4.9	Adv	U	0
WS3	WS	4.9	Disadv	E	1
WS3	WS	4.9	Disadv	U	3
WS4	WS	7.4	Adv	E	4
WS4	WS	7.4	Adv	U	1
WS4	WS	7.4	Disadv	E	1
WS4	WS	7.4	Disadv	U	4
WS5	WS	7.6	Adv	E	1
WS5	WS	7.6	Adv	U	0
WS5	WS	7.6	Disadv	E	0
WS5	WS	7.6	Disadv	U	2
WS6	WS	7.1	Adv	E	3
WS6	WS	7.1	Adv	U	0
WS6	WS	7.1	Disadv	E	2
WS6	WS	7.1	Disadv	U	1
WS7	WS	5.11	Adv	E	1
WS7	WS	5.11	Adv	U	0
WS7	WS	5.11	Disadv	E	2
WS7	WS	5.11	Disadv	U	2
WS8	WS	8.7	Adv	E	0
WS8	WS	8.7	Adv	U	0
WS8	WS	8.7	Disadv	E	1
WS8	WS	8.7	Disadv	U	2
WS9	WS	5.11	Adv	E	1
WS9	WS	5.11	Adv	U	2
WS9	WS	5.11	Disadv	E	2
WS9	WS	5.11	Disadv	U	1
